# Supplementary material for: Twelve Weeks of High-Intensity Interval Training Alters Adipose Tissue Gene Expression but Not Oxylipin Levels in People with Non-Alcoholic Fatty Liver Disease
Source: Int J Mol Sci. 2023 May 9;24(10):8509. doi: 10.3390/ijms24108509 (PMC10218057; doi:10.3390/ijms24108509)
Supplement: Supplementary file 1 [file ijms-24-08509-s001.zip]

Archive with 4 entries (3 files):
- ijms-2341638-supplementary/Supplements IJMS/
- ijms-2341638-supplementary/Supplements IJMS/~$pplements_paper 3_completed.docx
- ijms-2341638-supplementary/Supplements IJMS/Supplementary Table S1_ paper 3.xlsx
- ijms-2341638-supplementary/Supplements IJMS/Supplements_paper 3_completed.pdf
