# Supplementary material for: Twelve Weeks of High-Intensity Interval Training Alters Adipose Tissue Gene Expression but Not Oxylipin Levels in People with Non-Alcoholic Fatty Liver Disease
Source: Int J Mol Sci. 2023 May 9;24(10):8509. doi: 10.3390/ijms24108509 (PMC10218057; doi:10.3390/ijms24108509)
Supplement: Supplementary file 1 [file ijms-24-08509-s001.zip › ijms-2341638-supplementary/Supplements IJMS/Supplementary Table S1_ paper 3.xlsx]

## Sheet: Sheet1
Intervention (n=7) vs Control (n=7) comparison						baseline vs enpoind (week 12)comparison within intervention (n=7)
Gene name	Coef (log2FC)	p.value				Gene name	Coef (log2FC)	p.value
LINC01252	1.596	0.00074				HBA1	-1.498	0
ZDHHC11B	1.342	0.02346				HBA2	-1.422	0
CASQ2	1.188	0.00952				HBB	-0.986	0
LRP1B	1.049	0.0013				SNRNP40	-0.604	0.00964
MRGPRF	0.964	0.0071				AC110995.1	-0.575	0.00752
CDC42EP1	0.955	0.0104				NACA3P	-0.531	0.01274
C6	0.953	0.00862				PEX13	-0.522	0.00958
TRDN	0.872	0.03112				CENPBD1P1	-0.501	0.01398
RPL9	0.832	0.00116				AC022007.1	-0.496	0.0314
BHLHE40	0.821	0.04962				HAUS3	-0.475	0.01845
PAN3-AS1	0.814	0.0049				EIF2D	-0.474	0.00367
CYP4B1	0.802	0.00526				SCD	-0.473	4e-05
AC005921.2	0.792	0.01734				BET1L	-0.473	0.00894
AZGP1	0.789	0.01054				ANXA2P2	-0.472	0.02268
CSRP2	0.779	0.00215				FTLP2	-0.47	0.02369
PCLO	0.774	0.02044				JUNB	-0.469	0.04002
HERC6	0.765	0.03545				CLDN12	-0.466	0.02499
GPD1L	0.762	0.00051				ABCC6	-0.462	0.01287
STOX1	0.733	0.0278				SNAPC1	-0.458	0.02362
RFXAP	0.733	0.03828				RPL13P12	-0.457	0.00286
AL136164.3	0.727	0.00742				TTF2	-0.454	0.03421
BCAS3	0.709	0.00658				FADS1	-0.453	0.00065
SH3GLB2	0.706	0.03154				SEMA3E	-0.434	0.0464
ZNF680	0.698	0.0297				DNASE1	-0.433	0.02124
TRAF6	0.687	0.0246				USP40	-0.425	0.0309
MLF1	0.66	0.01511				HAUS2	-0.416	0.01345
CIDEA	0.658	0.0006				ATP1A2	-0.415	0.00421
CNN2	0.657	0.0027				TENM3	-0.409	0.0377
GLI3	0.651	0.03821				PBX3	-0.408	0.00368
LRRC37BP1	0.646	0.03575				APBB1	-0.403	0.04247
BMPER	0.645	0.00591				PPP4R3B	-0.402	0.00212
VWA8	0.637	0.0184				C2orf49	-0.401	0.03519
APCDD1	0.621	0.00177				AC073861.1	-0.393	0.02025
FGF10	0.608	0.00913				NDUFAF5	-0.393	0.02057
RPS11P5	0.606	0.01157				DKK3	-0.391	0.02144
KIZ	0.601	0.00796				ST3GAL5	-0.391	0.0372
CSF1	0.597	0.00867				SMYD3	-0.382	0.02902
ZNF395	0.593	0.00637				RPS13P2	-0.382	0.04701
ZNF174	0.589	0.01449				GNL2	-0.38	0.0046
FSTL3	0.58	0.00468				GIT2	-0.379	0.01898
GDAP2	0.578	0.03005				POC1B	-0.375	0.04033
NEDD4L	0.575	0.00233				RPL3P4	-0.373	0.01401
DUSP16	0.575	0.03986				ANGPTL8	-0.371	0.03675
WDFY3-AS2	0.569	0.01553				KLHDC8B	-0.367	0.0065
TLR5	0.569	0.03318				FCGR3A	-0.367	0.03279
SEMA3B	0.568	0.0056				TRIM6	-0.365	0.03345
HERPUD2	0.566	0.02423				PLCB4	-0.364	0.02903
ELL2	0.565	0.00781				SREBF1	-0.356	0.02649
TMEM250	0.565	0.04891				WDPCP	-0.354	0.0137
DENND2D	0.559	0.02934				TMEM120B	-0.348	0.04672
MBNL3	0.558	0.01883				NRCAM	-0.345	0.04818
PHF2	0.557	0.00587				TPST2	-0.338	0.00298
PEX5	0.557	0.02509				CCNB1IP1	-0.33	0.04905
SLC41A3	0.555	0.02757				ANKDD1A	-0.329	0.00847
ZNF529	0.554	0.0075				ALOX5AP	-0.323	0.01784
ASTE1	0.551	0.02857				ELAC1	-0.32	0.04155
THOC1	0.55	0.00573				CNST	-0.315	0.046
KAT8	0.537	0.03482				FLRT2	-0.314	0.04438
RNF180	0.525	0.02324				ICA1	-0.313	0.01582
PLPP6	0.525	0.03318				FTLP3	-0.306	0.00162
NUP160	0.519	0.024				GPLD1	-0.306	0.03609
RBM15B	0.518	0.03134				PITPNA	-0.306	0.04814
LTBP1	0.515	0.0354				SNRPN	-0.303	0.0491
GLUL	0.51	0.00169				ACOX1	-0.3	0.03856
PEX3	0.51	0.01963				FAT1	-0.297	0.03905
VEGFD	0.51	0.02975				CACNA2D1	-0.295	0.0268
EPHX2	0.508	0.01672				ETV3	-0.294	0.04129
ZNF25	0.506	0.01329				LRMDA	-0.293	0.04688
RPS10	0.504	0.00613				FOLR2	-0.292	0.00364
GID4	0.5	0.02254				ETFDH	-0.292	0.0207
AP001372.2	0.5	0.03766				PARP2	-0.292	0.03386
AC020978.9	0.499	0.00442				DGAT2	-0.291	0.00014
ZC3H18	0.498	0.02708				CYB5B	-0.279	0.01733
RAD54L2	0.497	0.0483				PHAX	-0.277	0.00305
ALDH1A1	0.49	0.02745				C1QA	-0.276	0.03868
SLC20A2	0.49	0.04619				FAH	-0.274	0.00347
RAB23	0.484	0.02958				CD9	-0.274	0.02327
FLVCR1	0.483	0.02279				NAA10	-0.272	0.03959
UQCC1	0.483	0.0472				CRYL1	-0.271	0.0202
ADH1B	0.482	0.00115				MICU1	-0.27	0.02896
KRTCAP2	0.481	0.00665				RNASET2	-0.268	0.02095
MKNK2	0.481	0.00842				C11orf54	-0.264	0.04672
PPP2R5D	0.476	0.0465				MME	-0.262	0.00298
C1orf109	0.472	0.01783				IFI27L1	-0.262	0.00897
TRIP10	0.468	0.01411				FUCA1	-0.261	0.02872
AC006001.3	0.467	0.00659				MTCH2	-0.259	0.00373
SEPTIN6	0.466	0.03963				MRPS5	-0.252	0.00897
AC018647.2	0.462	0.02286				GBP4	-0.252	0.03874
TXNDC16	0.462	0.02976				PECR	-0.25	0.0203
MRNIP	0.461	0.04583				CUEDC2	-0.248	0.02389
ARAF	0.456	0.03141				BABAM1	-0.248	0.0253
NAA60	0.452	0.04943				UROS	-0.247	0.01843
SLC5A3	0.45	0.01847				JAGN1	-0.242	0.02619
FBXL3	0.449	0.00557				VLDLR	-0.24	0.01118
FAM217B	0.449	0.0137				STK4	-0.24	0.02226
ZZEF1	0.446	0.01801				DEFB1	-0.24	0.03333
PTPN21	0.443	0.00966				CUTC	-0.239	0.0103
CCZ1	0.442	0.039				LINC00632	-0.236	0.01318
PFKFB3	0.44	0.03001				UBE2K	-0.235	0.01
ADPRS	0.439	0.03605				PMEPA1	-0.229	0.0059
SLC66A2	0.434	0.01606				NMB	-0.229	0.01659
C1RL	0.433	0.03156				NQO1	-0.229	0.01852
ZNF3	0.433	0.04605				ALDOC	-0.228	0.03273
PHKG1	0.423	0.04326				ECHDC1	-0.227	0.00388
BBS4	0.421	0.01097				GGTA1	-0.227	0.0145
PC	0.421	0.02299				MPC2	-0.226	0.00126
PIGZ	0.421	0.03143				TM2D2	-0.223	0.04872
CAMTA2	0.421	0.04316				ARL8B	-0.222	0.01724
IGFBP5	0.42	0.01921				PTCD3	-0.222	0.02077
METTL18	0.416	0.03114				CAP2	-0.218	0.02465
C1orf174	0.415	0.00977				NPY1R	-0.218	0.03642
MFGE8	0.414	0.02157				MYZAP	-0.214	0.00505
DCBLD2	0.41	0.00111				TUBB	-0.214	0.01927
ZFAND1	0.41	0.00725				YPEL5	-0.211	0.01054
ZCWPW1	0.41	0.03448				BOLA3	-0.21	0.04396
ING5	0.409	0.01256				CHCHD10	-0.207	0.00463
RASD1	0.404	0.00466				ALDH9A1	-0.205	0.0067
MSH3	0.404	0.01472				RNASE1	-0.202	0.00494
SNAP47	0.404	0.03935				DIAPH2	-0.2	0.0288
IKBKB	0.404	0.04528				DBI	-0.198	0.00698
USP5	0.401	0.04838				UFC1	-0.19	0.01368
HADH	0.4	0.00094				ME1	-0.189	0.04907
LRRC8A	0.4	0.02774				COPS6	-0.187	0.02076
SOD3	0.4	0.04062				MRPS7	-0.187	0.04505
NKIRAS1	0.397	0.04108				SESN1	-0.187	0.04935
DMAP1	0.394	0.04604				THRSP	-0.186	0.0081
HYI	0.392	0.01396				AK2	-0.183	0.03301
ZBTB16	0.391	0.0302				GPX1	-0.181	0.00835
EEF1AKMT1	0.39	0.01132				PALLD	-0.178	0.01854
TMEM99	0.39	0.02772				TCEAL9	-0.175	0.04523
LSS	0.39	0.03069				HADHA	-0.172	0.01904
MT1M	0.387	0.03201				ACSL1	-0.17	0.01345
PITRM1	0.387	0.04351				S100B	-0.166	0.01816
RAE1	0.385	0.01093				APMAP	-0.166	0.04271
DHRS4L2	0.384	0.02862				COL3A1	-0.165	0.03342
FAM76A	0.382	0.04655				RNF7	-0.161	0.02957
SNX12	0.381	0.0379				C1orf43	-0.158	0.02077
DDX27	0.379	0.01523				GPAM	-0.155	0.02849
TMEM42	0.376	0.01216				ATP5F1B	-0.154	0.03542
SGCG	0.376	0.02873				CSTB	-0.152	0.01774
CASC3	0.374	0.01174				PSMB7	-0.15	0.04789
AF117829.1	0.372	0.03644				NCOA4	-0.149	0.0404
WASHC5	0.37	0.02409				PTPN11	-0.148	0.04694
SLC35D2	0.37	0.04744				TSPO	-0.146	0.0241
CARHSP1	0.368	0.03706				CCDC107	-0.136	0.04278
HILPDA	0.366	0.03547				LEP	-0.135	0.04189
NFATC3	0.365	0.04095				SLC25A5	-0.134	0.03329
NCOR2	0.364	0.0291				DYNLL1	-0.133	0.04471
PEAK1	0.361	0.00764				ADH1B	0.151	0.03858
RNF125	0.36	0.04728				IGFBP7	0.159	0.04665
NDRG1	0.359	0.01539				MIER1	0.179	0.04482
MCCC1	0.357	0.03125				ZEB2	0.182	0.03038
BAZ2A	0.355	0.02469				TSPAN15	0.187	0.02846
TEAD1	0.353	0.00249				LPP	0.196	0.04495
PPID	0.352	0.00526				ADM	0.198	0.04908
RHOT1	0.352	0.03021				ABHD5	0.213	0.03274
CNTRL	0.352	0.03547				ZFP36L1	0.218	0.04196
AFF4	0.351	0.00677				DYNC1H1	0.219	0.01598
JUND	0.351	0.02427				VWF	0.219	0.04075
TSTD2	0.35	0.02554				EIF4EBP2	0.221	0.01606
ANTXR2	0.349	0.00427				SELENOT	0.221	0.03936
ECHDC3	0.349	0.03793				KLF6	0.229	0.00535
STX11	0.348	0.04047				NNMT	0.232	0.00585
C18orf21	0.347	0.03976				SYNE2	0.234	0.01396
MRPS6	0.346	0.00885				CRIP2	0.236	0.028
CYBRD1	0.346	0.01357				AKAP13	0.237	0.03303
SLC25A26	0.346	0.04205				ANXA3	0.238	0.04392
ZBTB43	0.345	0.02807				ZBED5	0.24	0.02792
RAMP2	0.343	0.01905				AKTIP	0.242	0.04387
LRRC47	0.339	0.0187				ADGRL4	0.243	0.00691
IRS2	0.337	0.01427				CD81	0.246	0.00067
TCF7L2	0.337	0.01952				SMNDC1	0.248	0.0332
EPS15	0.336	0.01589				ATP11A	0.249	0.03307
EEF1A1	0.334	0.0213				SERPING1	0.25	0.00776
NUPR1	0.333	0.0162				ARHGAP10	0.251	0.0226
PTPN14	0.327	0.01096				PPP1CB	0.256	0.00798
BOLA1	0.326	0.03762				COL6A3	0.258	0.00407
MARCHF6	0.326	0.04356				SDF2	0.258	0.0357
ZMYND11	0.324	0.01016				BMERB1	0.261	0.01155
SIK2	0.324	0.03236				CD300LG	0.263	0.02657
GPX3	0.323	0.04387				STAB1	0.263	0.04543
EFHC1	0.322	0.04881				ZNF117	0.264	0.04985
CTCF	0.319	0.04629				PJA2	0.265	0.04751
PIP4P2	0.316	0.01945				ANKRD29	0.266	0.04117
N4BP1	0.315	0.0336				CD2AP	0.267	0.04051
FBXO32	0.315	0.03398				TRAK2	0.27	0.04336
MTARC2	0.315	0.03485				IGFBP4	0.278	0.01213
GSTA4	0.315	0.03502				SFRP1	0.279	0.00195
EGFR	0.314	0.03096				FADS3	0.279	0.02755
AKAP7	0.313	0.04507				TGFBR3	0.285	0.01485
SUN2	0.311	0.01768				PRRC2B	0.287	0.00838
EIF5A	0.311	0.03186				PXMP4	0.287	0.04361
ZNF524	0.311	0.04969				AMFR	0.289	0.04353
CWC25	0.308	0.02704				GTDC1	0.289	0.04924
ARMCX1	0.308	0.03138				TNRC6C	0.293	0.02152
TM7SF2	0.307	0.02465				NAA50	0.293	0.04333
TCF7L1	0.305	0.04121				PDGFRA	0.295	0.0331
CAND1	0.303	0.04526				MRPS25	0.298	0.01861
SRP68	0.302	0.04841				CAB39L	0.299	0.0315
RUFY3	0.301	0.02821				NPEPL1	0.299	0.0321
SFSWAP	0.299	0.01307				CIDEA	0.3	0.01445
IFNGR2	0.296	0.02861				VPS35L	0.3	0.04248
UBA2	0.288	0.02775				LONRF1	0.302	0.04376
THUMPD1	0.287	0.00509				STK25	0.303	0.02182
MT1X	0.287	0.04162				LAMB2	0.308	0.00707
SPIN1	0.286	0.01089				NFRKB	0.311	0.04116
HEPN1	0.284	0.01208				ST6GAL1	0.311	0.04918
PRRC2B	0.282	0.00936				CYGB	0.312	0.04781
NCKAP1	0.279	0.0412				GNB2	0.313	0.02498
OXA1L	0.278	0.00957				PTPN12	0.313	0.02548
JADE1	0.277	0.04388				MED1	0.313	0.03876
EIF4EBP2	0.275	0.02555				UBXN6	0.315	0.03136
GSN	0.274	0.01847				ACSS3	0.317	0.01011
POLR1D	0.274	0.0367				THBS1	0.319	0.03959
POLR2H	0.273	0.03213				NFKBIA	0.32	0.01769
CDKN1C	0.27	0.04764				CD93	0.322	0.0213
MDH2	0.267	0.01283				ZNF3	0.323	0.04294
RPL10	0.266	0.04581				NCBP3	0.324	0.0432
GAS5	0.263	0.04449				YTHDF1	0.326	0.01275
CPSF3	0.26	0.03713				NPR1	0.327	0.04433
NPEPPS	0.259	0.03555				QKI	0.328	0.00026
EPB41L4B	0.259	0.04307				TINAGL1	0.331	0.03996
CIRBP	0.256	0.01558				THBS2	0.332	0.04566
WASF3	0.256	0.04894				SCIN	0.334	0.04226
METTL7A	0.254	0.02816				ACIN1	0.335	0.01264
KANK2	0.254	0.0329				NRP1	0.337	0.00186
TTC14	0.252	0.02483				PER1	0.338	0.03179
TTC17	0.251	0.04433				TGFBI	0.338	0.0494
INF2	0.251	0.04996				KANK3	0.345	0.02181
PNRC1	0.247	0.03396				DNASE1L3	0.346	0.00999
FBXO11	0.244	0.03163				BAZ2A	0.346	0.03743
AK3	0.242	0.00618				ULK1	0.346	0.03885
ZNF148	0.238	0.04152				NCOA3	0.347	0.03735
TSNAX	0.236	0.03481				CHRAC1	0.347	0.04612
FNBP4	0.234	0.03099				TMEM223	0.348	0.02465
ST13	0.233	0.0202				LTBP4	0.348	0.02914
SLC66A1L	0.233	0.03746				DLC1	0.352	0.00229
METTL5	0.231	0.00833				PSMD3	0.352	0.01568
KLHDC2	0.227	0.0195				MRI1	0.353	0.04411
TRARG1	0.224	0.03652				TP53I13	0.354	0.03655
NKAP	0.221	0.02164				FBXW4	0.355	0.0262
SNHG16	0.22	0.04059				TMPO	0.359	0.00656
SERPINB6	0.216	0.03236				SGMS1	0.359	0.03026
USE1	0.211	0.04732				RP9P	0.364	0.02341
SNHG6	0.205	0.02879				KATNBL1	0.369	0.00672
IGBP1	0.205	0.03908				PACS2	0.374	0.0082
CFDP1	0.205	0.04738				C3	0.384	0.00286
NR3C1	0.203	0.02819				CSAD	0.389	0.01773
SEPTIN2	0.201	0.02267				MOB2	0.389	0.03441
SRRM2	0.201	0.04484				SLFN11	0.391	0.04481
FRMD4A	0.197	0.04504				FBXL3	0.393	0.01156
PGRMC1	0.193	0.04854				UHRF2	0.393	0.03663
TMX4	0.183	0.03824				DPYD	0.396	0.03289
RSL1D1	0.173	0.04191				SNX12	0.396	0.03425
MFF	0.166	0.04321				JUND	0.397	0.01143
CCT6A	-0.169	0.04538				ZMYND11	0.399	0.00469
VKORC1L1	-0.176	0.03172				CNN2	0.402	0.04009
NDUFS6	-0.184	0.03315				RB1	0.407	0.04243
TIMM13	-0.187	0.02988				RGS3	0.408	0.02746
C1orf43	-0.189	0.02205				ZCWPW1	0.409	0.0254
CD151	-0.193	0.0386				MYADM	0.421	0.02636
FKBP3	-0.198	0.01303				MLLT6	0.426	0.03134
TCEAL9	-0.198	0.02568				TAGLN	0.432	0.00047
ARL2BP	-0.198	0.04241				ISG20L2	0.434	0.02409
MICOS10	-0.2	0.01394				MT1M	0.435	0.01224
SUB1	-0.201	0.02436				MFGE8	0.436	0.01871
TMEM126A	-0.202	0.02606				EIF3J-DT	0.438	0.00527
ARPC2	-0.204	0.04651				IP6K1	0.439	0.03809
PSMD14	-0.205	0.03567				IPO11	0.44	0.04586
SLC25A5	-0.207	0.01793				PODN	0.442	0.004
C1orf122	-0.208	0.02321				MLPH	0.442	0.03597
IFI16	-0.208	0.03819				NUP50	0.442	0.03999
PSMC6	-0.21	0.04772				EIF3L	0.443	0.04674
NUCB2	-0.212	0.01704				MYH9	0.444	0.00095
CFL1	-0.214	0.02303				ZCCHC10	0.445	0.02471
PTCD3	-0.214	0.04241				SGK1	0.449	0.02066
NECAP2	-0.216	0.04036				MAK16	0.45	0.01635
ATP5MF	-0.22	0.03834				DSG2	0.452	0.0233
EPRS1	-0.223	0.04633				TNFRSF14	0.455	0.01903
CAVIN3	-0.228	0.04596				LTBP1	0.456	0.01723
HSPA8	-0.228	0.04863				ACTA2	0.456	0.02287
S100A11	-0.23	0.02616				GJA1	0.459	0.0061
CYFIP1	-0.233	0.03878				SMAGP	0.461	0.02396
RPP30	-0.237	0.01772				RAF1	0.465	0.00432
VPS36	-0.238	0.02805				PLEKHM2	0.465	0.02739
UPP1	-0.241	0.04976				GBF1	0.467	0.02325
RNF170	-0.242	0.043				TAZ	0.469	0.02635
STMP1	-0.243	0.02413				CASKIN2	0.47	0.01816
HERPUD1	-0.243	0.04043				RAB27A	0.476	0.0426
PRADC1	-0.243	0.0482				ZDHHC17	0.479	0.02249
CLEC2B	-0.243	0.04955				DPYSL3	0.481	0.01465
MPC2	-0.247	0.01776				SLC43A3	0.482	0.00948
CLTC	-0.255	0.00226				MMP14	0.484	0.03298
UBE2K	-0.255	0.04662				S1PR1	0.485	0.014
LITAF	-0.257	0.02051				METRNL	0.489	0.00922
DYNLL1	-0.258	0.00095				FOCAD	0.493	0.04174
GPX1	-0.26	0.01653				MYO10	0.497	0.04591
BTN2A1	-0.262	0.02802				LEPR	0.506	0.00157
C12orf45	-0.263	0.04762				PLVAP	0.511	0.01365
RAB5IF	-0.266	0.02183				NPIPP1	0.515	0.01628
MAPKAPK5-AS1	-0.266	0.04197				HPS5	0.531	0.01291
ADRM1	-0.267	0.03439				ZYX	0.534	0.01221
CHCHD10	-0.267	0.0366				TWIST1	0.535	0.00497
AP1S2	-0.271	0.0203				PLOD3	0.537	0.02068
SERPINB1	-0.273	0.0263				SRF	0.554	0.00589
PFN1	-0.273	0.02859				RNF111	0.566	0.01279
HSPA5	-0.276	0.00856				LINC02716	0.569	0.00715
PALLD	-0.277	0.0411				GNB4	0.587	0.0054
NUTF2	-0.279	0.00478				ADAMTS1	0.59	0.00035
FEM1B	-0.279	0.02571				FAM20B	0.598	0.00096
VMA21	-0.286	0.03988				FBLN1	0.602	0.0003
RNF141	-0.29	0.02693				ZC3H18	0.611	0.00243
RELA	-0.291	0.0154				EDN1	0.622	0.00351
CAPZA1	-0.291	0.02611				PHF2	0.675	0.00179
ORMDL2	-0.292	0.03647				CSF1	0.68	0.00061
MRAP	-0.293	0.03604				SMIM29	0.716	0.00047
UCHL3	-0.298	0.01354
SLC35B1	-0.298	0.01721
DGAT2	-0.298	0.01886
GEMIN8	-0.299	0.02751
HLA-DMB	-0.299	0.03309
PDIA6	-0.302	0.00437
MCRIP2	-0.305	0.03751
TOPBP1	-0.309	0.04028
ICA1	-0.31	0.01901
PARVB	-0.312	0.04608
COLGALT1	-0.313	0.01407
PTGES2	-0.314	0.01571
CAP2	-0.317	0.00421
CIAO2A	-0.317	0.03874
MED21	-0.319	0.01612
SWAP70	-0.32	0.00169
STK39	-0.32	0.03191
UGGT1	-0.323	0.0269
NQO1	-0.323	0.0479
DAB2	-0.325	0.00105
CYBA	-0.325	0.02442
CHMP6	-0.325	0.03515
TLR4	-0.332	0.04886
GMFG	-0.334	0.0356
HLA-B	-0.34	0.01945
TSPO	-0.34	0.03078
HLA-DRB1	-0.34	0.04431
HDAC8	-0.34	0.04981
GOSR2	-0.342	0.02379
LINC02762	-0.348	0.04224
MYCBP	-0.351	0.03425
COL5A2	-0.358	0.02201
CDK6	-0.36	0.01753
CACNA2D1	-0.361	0.03815
DNAJB11	-0.361	0.03975
ARHGAP18	-0.362	0.0027
FLNB	-0.362	0.04833
SLC25A19	-0.365	0.04987
ARHGDIB	-0.369	0.00461
COL3A1	-0.369	0.00633
CD248	-0.369	0.04021
CARD6	-0.371	0.01961
GTF3C6	-0.372	0.00612
ERG	-0.374	0.04725
METTL6	-0.376	0.02689
UNC45A	-0.38	0.03536
ABL2	-0.385	0.03684
STAB1	-0.386	0.01815
ANKDD1A	-0.386	0.04256
UHMK1	-0.389	0.00969
M6PR	-0.39	0.01515
DNAJC9	-0.392	0.04703
ETS1	-0.395	0.00717
CARD16	-0.396	0.02632
SNCG	-0.4	0.00291
RAP1GDS1	-0.4	0.00972
HSPBP1	-0.4	0.03574
IVNS1ABP	-0.402	0.00429
SRA1	-0.402	0.00739
CRAMP1	-0.404	0.02672
CCDC88A	-0.405	0.00104
SLC31A1	-0.405	0.02034
CA5B	-0.405	0.0473
RNASET2	-0.409	0.00486
MS4A7	-0.41	0.04864
TMEM69	-0.412	0.01577
MPHOSPH6	-0.414	0.00884
SESN1	-0.415	0.00069
ETV6	-0.415	0.01715
ME3	-0.418	0.04345
TMEM87B	-0.419	0.04325
C1QB	-0.424	0.04806
RAB8A	-0.425	0.02842
FPGT	-0.428	0.04913
CTSH	-0.429	0.02577
MRPL48	-0.431	0.01061
CKMT2	-0.431	0.02614
PLBD1-AS1	-0.431	0.04091
PML	-0.434	0.02672
FOLR2	-0.439	0.01968
PET117	-0.44	0.03033
PPIL1	-0.44	0.04162
PARP11	-0.441	0.04099
PTPRC	-0.446	0.04449
GLB1	-0.448	0.03462
C1QA	-0.455	0.04374
USP40	-0.457	0.04497
HPRT1	-0.459	0.02353
AIF1	-0.461	0.01544
NMB	-0.463	0.01057
STYX	-0.464	0.01078
MMP19	-0.466	0.03574
RAB8B	-0.466	0.04994
TUBA1B	-0.468	0.00285
WFS1	-0.468	0.01883
DTD1	-0.469	0.00037
SDF2L1	-0.469	0.04672
EMILIN1	-0.47	0.03311
SPAG17	-0.473	0.02542
PBX3	-0.474	0.00274
SMYD2	-0.475	0.00617
VWF	-0.475	0.01204
TYROBP	-0.475	0.03079
COL14A1	-0.481	0.02106
TMTC1	-0.482	0.00105
TES	-0.486	0.01201
MS4A4A	-0.49	0.04857
DYNLL2	-0.492	0.00104
TIMP4	-0.494	0.00553
ATP6V1E2	-0.496	0.01331
ALDOC	-0.501	0.00408
ABLIM3	-0.501	0.04337
RNGTT	-0.503	0.04128
NUDT18	-0.505	0.03642
CYBB	-0.506	0.04166
TUBGCP3	-0.507	0.00322
TFPI2	-0.519	0.04387
MARCHF1	-0.521	0.00531
CMTR1	-0.523	0.00638
CCDC167	-0.524	0.00581
BAP1	-0.524	0.01573
XPR1	-0.525	0.01124
BCAT1	-0.525	0.03857
IKZF1	-0.525	0.04168
MNDA	-0.526	0.01608
SMCO4	-0.526	0.03159
FHOD1	-0.527	0.03858
SLC39A4	-0.527	0.04937
LY96	-0.529	0.01924
VAMP8	-0.53	0.01336
PRSS23	-0.531	0.00086
GNAZ	-0.531	0.04288
CD84	-0.536	0.04874
FBXO31	-0.537	0.01606
FGF1	-0.537	0.04137
PRKX	-0.539	0.01515
CD83	-0.541	0.02925
GCLC	-0.542	0.00714
C1QC	-0.543	0.04273
TP53I3	-0.545	0.02399
ACP2	-0.548	0.0203
SAMSN1	-0.548	0.03086
FYB1	-0.552	0.00554
MECOM	-0.552	0.00966
VCAN	-0.557	0.01478
RAP2C-AS1	-0.557	0.02322
RGS19	-0.561	0.02669
GSTM3	-0.563	0.04978
CTSS	-0.565	0.02928
ARHGAP30	-0.568	0.03951
DDX60L	-0.569	0.03985
LINC00598	-0.576	0.04721
SUCNR1	-0.577	0.00361
C2orf88	-0.581	0.01463
ZNF846	-0.589	0.04708
HLA-DQB1	-0.592	0.0133
LAPTM5	-0.592	0.01898
GGACT	-0.6	0.03538
FOXP4-AS1	-0.601	0.0233
TIMP1	-0.602	0.00043
SMPDL3A	-0.606	0.04891
LSM14B	-0.608	0.02897
HAUS2	-0.609	0.00387
FRY	-0.615	0.02578
F2R	-0.624	0.01272
LRP12	-0.628	0.02037
LRR1	-0.637	0.00366
LCP1	-0.639	0.02164
ARL15	-0.64	0.03199
ZNF267	-0.646	0.01663
ABHD11	-0.652	0.01022
MXRA5	-0.662	0.03067
SLC50A1	-0.675	0.04026
PELI1	-0.677	0.01764
ST3GAL2	-0.678	0.04989
FADS1	-0.681	0.01676
LIPA	-0.683	0.00781
AL441992.1	-0.69	0.02017
IDH1-AS1	-0.7	0.00743
AC110995.1	-0.7	0.0367
IGSF6	-0.706	0.03857
MFNG	-0.71	0.00956
RNF167	-0.71	0.04128
FCER1G	-0.718	0.01609
SCD	-0.723	0.00745
AL139260.1	-0.731	0.02163
CD209	-0.736	0.03354
EGFL6	-0.746	0.00019
NAGA	-0.746	0.01692
CD68	-0.748	0.04152
TMCC3	-0.751	0.01277
KRT5	-0.754	0.00935
HBA2	-0.755	0.02908
ZNF385D	-0.757	0.0055
NANP	-0.768	0.0076
CCL2	-0.769	0.03472
BGN	-0.772	0.01139
AC243919.1	-0.8	0.00789
ELOCP19	-0.807	0.03113
GSTM5	-0.812	0.01874
LGI2	-0.83	0.02863
ANGPTL8	-0.853	0.00032
LRRC17	-0.866	0.01074
MFSD12	-0.914	0.00901
MATK	-0.942	0.03945
FADS2	-0.984	0.02662
IGKC	-1.055	0.01425
HLA-DOA	-1.072	0.02154
GCNT1	-1.082	0.00163
CHIT1	-1.098	0.03955
RGS1	-1.183	0.0417
IL1RN	-1.197	0.02009
PLA2G7	-1.22	0.01195
JCHAIN	-1.257	0.00602
CHI3L1	-1.432	0.00141
PPBP	-1.442	0.02091
SPP1	-1.453	0.01469
MMP9	-1.488	0.01698
ABCC3	-1.548	0.01356
CCZ1B	-1.896	0.01488
URAD	-1.951	0.01196
